# Supplementary material for: No filters, no fridges: a method for preservation of water samples for eDNA analysis
Source: BMC Res Notes. 2016 Jun 8;9:298. doi: 10.1186/s13104-016-2104-5 (PMC4898389; doi:10.1186/s13104-016-2104-5)
Supplement: Supplementary file 1 — 10.1186/s13104-016-2104-5 Sample ID and treatment with measured DNA concentration (qPCR) and days of degradation. [file 13104_2016_2104_MOESM1_ESM.xlsx]

## Sheet: Sheet1
Sample ID	Treatment	Starting Quantity (SQ)	Days of Degradation
NT 1 Rep 1	No treatment	0	28
NT 1 Rep 2	No treatment	0	28
NT 1 Rep 3	No treatment	0	28
NT 2 Rep 1	No treatment	0	28
NT 2 Rep 2	No treatment	0	28
NT 2 Rep 3	No treatment	1.18246	28
NT 3 Rep 1	No treatment	0	28
NT 3 Rep 2	No treatment	1.70778	28
NT 3 Rep 3	No treatment	0	28
NT 4 Rep 1	No treatment	0	28
NT 4 Rep 2	No treatment	0	28
NT 4 Rep 3	No treatment	0	28
NT 5 Rep 1	No treatment	0	28
NT 5 Rep 2	No treatment	0	28
NT 5 Rep 3	No treatment	0	28
NT 6 Rep 1	No treatment	0	28
NT 6 Rep 2	No treatment	0	28
NT 6 Rep 3	No treatment	0	28
F 1 Rep 1	Frozen	83.0284	28
F 1 Rep 2	Frozen	78.218	28
F 1 Rep 3	Frozen	76.8251	28
F 2 Rep 1	Frozen	68.3512	28
F 2 Rep 2	Frozen	64.8098	28
F 2 Rep 3	Frozen	49.4184	28
F 3 Rep 1	Frozen	63.3547	28
F 3 Rep 2	Frozen	88.0326	28
F 3 Rep 3	Frozen	117.721	28
F 4 Rep 1	Frozen	92.8143	28
F 4 Rep 2	Frozen	92.4233	28
F 4 Rep 3	Frozen	85.1222	28
F 5 Rep 1	Frozen	75.8716	28
F 5 Rep 2	Frozen	81.0956	28
F 5 Rep 3	Frozen	81.3104	28
F 6 Rep 1	Frozen	81.4676	28
F 6 Rep 2	Frozen	65.0987	28
F 6 Rep 3	Frozen	46.301	28
H 1 Rep 1	High	101.955	28
H 1 Rep 2	High	523.069	28
H 1 Rep 3	High	153.57	28
H 2 Rep 1	High	40.1899	28
H 2 Rep 2	High	34.3572	28
H 2 Rep 3	High	45.9432	28
H 3 Rep 1	High	35.0194	28
H 3 Rep 2	High	24.3538	28
H 3 Rep 3	High	30.9018	28
H 4 Rep 1	High	16.6479	28
H 4 Rep 2	High	23.3276	28
H 4 Rep 3	High	17.3528	28
H 5 Rep 1	High	16.8119	28
H 5 Rep 2	High	19.0127	28
H 5 Rep 3	High	32.7869	28
H 6 Rep 1	High	41.1859	28
H 6 Rep 2	High	43.5858	28
H 6 Rep 3	High	40.8697	28
M 1 Rep 1	Medium	23.3138	28
M 1 Rep 2	Medium	43.0371	28
M 1 Rep 3	Medium	51.0961	28
M 2 Rep 1	Medium	11.6374	28
M 2 Rep 2	Medium	17.5329	28
M 2 Rep 3	Medium	0	28
M 3 Rep 1	Medium	0	28
M 3 Rep 2	Medium	13.5665	28
M 3 Rep 3	Medium	11.9357	28
M 4 Rep 1	Medium	17.8915	28
M 4 Rep 2	Medium	14.4399	28
M 4 Rep 3	Medium	16.8503	28
M 5 Rep 1	Medium	72.454	28
M 5 Rep 2	Medium	278.248	28
M 5 Rep 3	Medium	185.663	28
M 6 Rep 1	Medium	5.93585	28
M 6 Rep 2	Medium	6.72962	28
M 6 Rep 3	Medium	0	28
L 1 Rep 1	Low	0	28
L 1 Rep 2	Low	0	28
L 1 Rep 3	Low	0	28
L 2 Rep 1	Low	0	28
L 2 Rep 2	Low	0	28
L 2 Rep 3	Low	0	28
L 3 Rep 1	Low	0	28
L 3 Rep 2	Low	0	28
L 3 Rep 3	Low	0	28
L 4 Rep 1	Low	14.2814	28
L 4 Rep 2	Low	13.5968	28
L 4 Rep 3	Low	14.1563	28
L 5 Rep 1	Low	6.60389	28
L 5 Rep 2	Low	11.9018	28
L 5 Rep 3	Low	11.3514	28
L 6 Rep 1	Low	2.79753	28
L 6 Rep 2	Low	7.50599	28
L 6 Rep 3	Low	5.00181	28
NT 7 Rep 1	No treatment	0	56
NT 7 Rep 2	No treatment	0	56
NT 7 Rep 3	No treatment	0	56
NT 8 Rep 1	No treatment	0	56
NT 8 Rep 2	No treatment	0	56
NT 8 Rep 3	No treatment	0	56
NT 9 Rep 1	No treatment	0	56
NT 9 Rep 2	No treatment	0	56
NT 9 Rep 3	No treatment	0	56
NT 10 Rep 1	No treatment	0	56
NT 10 Rep 2	No treatment	0	56
NT 10 Rep 3	No treatment	0	56
NT 11 Rep 1	No treatment	0	56
NT 11 Rep 2	No treatment	0	56
NT 11 Rep 3	No treatment	0	56
NT 12 Rep 1	No treatment	0	56
NT 12 Rep 2	No treatment	0	56
NT 12 Rep 3	No treatment	0	56
F 7 Rep 1	Frozen	98.1206	56
F 7 Rep 2	Frozen	103.84	56
F 7 Rep 3	Frozen	86.0418	56
F 8 Rep 1	Frozen	47.3532	56
F 8 Rep 2	Frozen	52.0508	56
F 8 Rep 3	Frozen	33.1376	56
F 9 Rep 1	Frozen	33.1889	56
F 9 Rep 2	Frozen	72.2763	56
F 9 Rep 3	Frozen	82.9143	56
F 10 Rep 1	Frozen	50.0181	56
F 10 Rep 2	Frozen	58.8526	56
F 10 Rep 3	Frozen	48.2829	56
F 11 Rep 1	Frozen	59.0395	56
F 11 Rep 2	Frozen	50.0054	56
F 11 Rep 3	Frozen	80.6715	56
F 12 Rep 1	Frozen	43.4118	56
F 12 Rep 2	Frozen	53.7776	56
F 12 Rep 3	Frozen	22.5536	56
H 7 Rep 1	High	18.4312	56
H 7 Rep 2	High	40.6522	56
H 7 Rep 3	High	42.1159	56
H 8 Rep 1	High	22.0529	56
H 8 Rep 2	High	26.7655	56
H 8 Rep 3	High	28.0409	56
H 9 Rep 1	High	13.2907	56
H 9 Rep 2	High	13.4036	56
H 9 Rep 3	High	21.6738	56
H 10 Rep 1	High	9.3463	56
H 10 Rep 2	High	26.1229	56
H 10 Rep 3	High	1.86472	56
H 11 Rep 1	High	14.1478	56
H 11 Rep 2	High	55.8944	56
H 11 Rep 3	High	65.9589	56
H 12 Rep 1	High	17.041	56
H 12 Rep 2	High	24.5668	56
H 12 Rep 3	High	23.5331	56
M 7 Rep 1	Medium	4.75803	56
M 7 Rep 2	Medium	10.3718	56
M 7 Rep 3	Medium	8.71093	56
M 8 Rep 1	Medium	8.40764	56
M 8 Rep 2	Medium	17.3793	56
M 8 Rep 3	Medium	0	56
M 9 Rep 1	Medium	0	56
M 9 Rep 2	Medium	4.30061	56
M 9 Rep 3	Medium	5.22049	56
M 10 Rep 1	Medium	2.95247	56
M 10 Rep 2	Medium	3.69195	56
M 10 Rep 3	Medium	3.27515	56
M 11 Rep 1	Medium	9.81958	56
M 11 Rep 2	Medium	9.36014	56
M 11 Rep 3	Medium	11.4505	56
M 12 Rep 1	Medium	0	56
M 12 Rep 2	Medium	0	56
M 12 Rep 3	Medium	0	56
L 7 Rep 1	Low	10.5287	56
L 7 Rep 2	Low	13.9667	56
L 7 Rep 3	Low	7.60938	56
L 8 Rep 1	Low	8.39734	56
L 8 Rep 2	Low	7.37127	56
L 8 Rep 3	Low	14.1539	56
L 9 Rep 1	Low	4.1981	56
L 9 Rep 2	Low	0	56
L 9 Rep 3	Low	5.22835	56
L 12 Rep 1	Low	5.94725	56
L 12 Rep 2	Low	9.56031	56
L 12 Rep 3	Low	2.41552	56
